# Supplementary material for: Novel Bifunctional Acylase from Actinoplanes utahensis: A Versatile Enzyme to Synthesize Antimicrobial Compounds and Use in Quorum Quenching Processes
Source: Antibiotics (Basel). 2021 Jul 29;10(8):922. doi: 10.3390/antibiotics10080922 (PMC8388760; doi:10.3390/antibiotics10080922)
Supplement: Supplementary file 1 [file antibiotics-10-00922-s001.zip]

Archive with 1 entries (1 files):
- antibiotics-1308288-supplementary.pdf
